# Supplementary material for: “Returning to Sport Is Not Just About the Knee”: Physiotherapists’ Experiences of the Management of Anterior Cruciate Ligament Injury: A Qualitative Study
Source: J Clin Med. 2025 Oct 16;14(20):7301. doi: 10.3390/jcm14207301 (PMC12565288; doi:10.3390/jcm14207301)
Supplement: Supplementary file 1 [file jcm-14-07301-s001.zip]

Archive with 1 entries (1 files):
- jcm-3914184-supplementary.pdf
